# Supplementary material for: Synergy of dual-atom catalysts deviated from the scaling relationship for oxygen evolution reaction
Source: Nat Commun. 2023 Jul 24;14:4449. doi: 10.1038/s41467-023-40177-1 (PMC10366111; doi:10.1038/s41467-023-40177-1)
Supplement: Supplementary file 4 — Supplementary Data 1 [file 41467_2023_40177_MOESM4_ESM.zip]

Archive with 6 entries (6 files):
- CuPd@NC
- CuPt@NC
- NiPd@NC
- OH_CuPd@NC
- OH_CuPt@NC
- OH_NiPd@NC
