# Supplementary material for: Synergy of dual-atom catalysts deviated from the scaling relationship for oxygen evolution reaction
Source: Nat Commun. 2023 Jul 24;14:4449. doi: 10.1038/s41467-023-40177-1 (PMC10366111; doi:10.1038/s41467-023-40177-1)
Supplement: Supplementary file 4 — Supplementary Data 1 [file 41467_2023_40177_MOESM4_ESM.zip › CuPd@NC]

CuPd@NC                              
   1.00000000000000     
    14.7973999999999997    0.0000000000000000    0.0000000000000000
    -7.3509681599999999   12.8106679400000001    0.0000000000000000
     0.0011614400000000    0.0169241200000000    8.5314831299999998
   C    N    Cu   Pd
    62     6     1     1
Direct
  0.0511383693433894  0.1045347238333115  0.3422256114955891
  0.1072150540297376  0.0495232889070219  0.3422029185815291
  0.2170757390692854  0.1039176074533253  0.3417909628949310
  0.2749809614320394  0.0501701482728699  0.3417739639268490
  0.3854747623665294  0.1089045392598324  0.3414182156776781
  0.4424446057362127  0.0540504048882841  0.3415771123857647
  0.5530649190925069  0.1120162205948654  0.3415033017221091
  0.6094433423612560  0.0562029031426084  0.3417798003213248
  0.7199594127842591  0.1105293852030203  0.3418687825613923
  0.7760825080498983  0.0547826955322673  0.3420583761382467
  0.8857518986883167  0.1078285370663320  0.3421828232017376
  0.9413721632524249  0.0516463814212469  0.3423060016401520
  0.0493900365272962  0.2706511528014886  0.3417533157550643
  0.1045422046827248  0.2144592272531196  0.3417284709429618
  0.2133908016568881  0.2692402033891848  0.3408548231773971
  0.2703194787136498  0.2135708150139235  0.3410495327917339
  0.4369266990992152  0.2216004499632206  0.3408110795618176
  0.5497699594538511  0.2816096322674844  0.3407020302749932
  0.6063157470845284  0.2242552177870145  0.3412100802319121
  0.7179603557935919  0.2773666261614872  0.3415168012791593
  0.7740275979308305  0.2211378572151385  0.3418219841235451
  0.8849927388474563  0.2748693734469445  0.3419722873386227
  0.9397518957455876  0.2180533179097140  0.3420785569858383
  0.0527180943385634  0.4388621215396842  0.3414546953486637
  0.1050049982347027  0.3803896311995975  0.3412213989612854
  0.2150736004209284  0.4322940124860248  0.3402457114690559
  0.6090186309680622  0.3947085130936563  0.3405105814838069
  0.7204898475067320  0.4452489552273430  0.3412165934429394
  0.7752409181808653  0.3882257269074545  0.3415782649318837
  0.8868133535385694  0.4420749246827676  0.3418233019761745
  0.9417217548743204  0.3855480029802579  0.3418503922089120
  0.0572349381140239  0.6066229633498494  0.3415842433038616
  0.1125615548318537  0.5497285046792492  0.3412070903013288
  0.2246514600827380  0.5999577523434726  0.3406626956557418
  0.6165819355891066  0.5623168120700710  0.3406192367835940
  0.7262852115618859  0.6142850239641251  0.3414412927708029
  0.7791634289534012  0.5559650739970617  0.3415216524421459
  0.8901805962304935  0.6092547301581244  0.3418293371937440
  0.9454219754583294  0.5528291813100169  0.3418016806649158
  0.0571700817781326  0.7735562254807414  0.3418945986773029
  0.1135942169055652  0.7174669785985035  0.3416248536570485
  0.2251222662939133  0.7706177599098581  0.3415067611297557
  0.2819275407305570  0.7133804416556472  0.3411411669250602
  0.3946179873946692  0.7746678593285915  0.3414993732347660
  0.5590074891074451  0.7806599498572020  0.3417952783791720
  0.6146847271507945  0.7233244890493663  0.3414916627713570
  0.7240792874500516  0.7783797061770202  0.3419152978521562
  0.7810910379064974  0.7237474893746439  0.3418647267057522
  0.8907612805951167  0.7762366136029346  0.3420606944636173
  0.9462099677125682  0.7198096253700460  0.3419489522826973
  0.0543375857761824  0.9394741915119781  0.3422366566119251
  0.1109520366358240  0.8841500531214596  0.3420447107125439
  0.2215608051799452  0.9387890896564098  0.3419295541945388
  0.2780837313157943  0.8830987227207336  0.3417492165716111
  0.3886251772534173  0.9417947334960627  0.3417389281922950
  0.4455367203787115  0.8870257373455873  0.3417886112801929
  0.5559164824545556  0.9448901204240386  0.3419203261962975
  0.6132902744928479  0.8905342603196610  0.3420301607568221
  0.7229590058379517  0.9446176024772814  0.3420950906011914
  0.7780995492258809  0.8886705280277130  0.3421524433777909
  0.8880546149743580  0.9416809745553214  0.3422660262704264
  0.9445536275629522  0.8863324531566984  0.3422255731194234
  0.3767320204014613  0.2679819602298899  0.3404554951794587
  0.2661830508091426  0.3763862579772145  0.3397916049684229
  0.5628217320039652  0.4564607692216261  0.3398142642017044
  0.2727120283614392  0.5384521369715292  0.3398136859111918
  0.5606244805952546  0.6148175713692821  0.3405366817655954
  0.4531398132976129  0.7272106171650889  0.3414836066265933
  0.4189625315946523  0.5830626537685081  0.3395121524228269
  0.4158252981966683  0.4184597893068659  0.3393068430112400
 
  0.00000000E+00  0.00000000E+00  0.00000000E+00
  0.00000000E+00  0.00000000E+00  0.00000000E+00
  0.00000000E+00  0.00000000E+00  0.00000000E+00
  0.00000000E+00  0.00000000E+00  0.00000000E+00
  0.00000000E+00  0.00000000E+00  0.00000000E+00
  0.00000000E+00  0.00000000E+00  0.00000000E+00
  0.00000000E+00  0.00000000E+00  0.00000000E+00
  0.00000000E+00  0.00000000E+00  0.00000000E+00
  0.00000000E+00  0.00000000E+00  0.00000000E+00
  0.00000000E+00  0.00000000E+00  0.00000000E+00
  0.00000000E+00  0.00000000E+00  0.00000000E+00
  0.00000000E+00  0.00000000E+00  0.00000000E+00
  0.00000000E+00  0.00000000E+00  0.00000000E+00
  0.00000000E+00  0.00000000E+00  0.00000000E+00
  0.00000000E+00  0.00000000E+00  0.00000000E+00
  0.00000000E+00  0.00000000E+00  0.00000000E+00
  0.00000000E+00  0.00000000E+00  0.00000000E+00
  0.00000000E+00  0.00000000E+00  0.00000000E+00
  0.00000000E+00  0.00000000E+00  0.00000000E+00
  0.00000000E+00  0.00000000E+00  0.00000000E+00
  0.00000000E+00  0.00000000E+00  0.00000000E+00
  0.00000000E+00  0.00000000E+00  0.00000000E+00
  0.00000000E+00  0.00000000E+00  0.00000000E+00
  0.00000000E+00  0.00000000E+00  0.00000000E+00
  0.00000000E+00  0.00000000E+00  0.00000000E+00
  0.00000000E+00  0.00000000E+00  0.00000000E+00
  0.00000000E+00  0.00000000E+00  0.00000000E+00
  0.00000000E+00  0.00000000E+00  0.00000000E+00
  0.00000000E+00  0.00000000E+00  0.00000000E+00
  0.00000000E+00  0.00000000E+00  0.00000000E+00
  0.00000000E+00  0.00000000E+00  0.00000000E+00
  0.00000000E+00  0.00000000E+00  0.00000000E+00
  0.00000000E+00  0.00000000E+00  0.00000000E+00
  0.00000000E+00  0.00000000E+00  0.00000000E+00
  0.00000000E+00  0.00000000E+00  0.00000000E+00
  0.00000000E+00  0.00000000E+00  0.00000000E+00
  0.00000000E+00  0.00000000E+00  0.00000000E+00
  0.00000000E+00  0.00000000E+00  0.00000000E+00
  0.00000000E+00  0.00000000E+00  0.00000000E+00
  0.00000000E+00  0.00000000E+00  0.00000000E+00
  0.00000000E+00  0.00000000E+00  0.00000000E+00
  0.00000000E+00  0.00000000E+00  0.00000000E+00
  0.00000000E+00  0.00000000E+00  0.00000000E+00
  0.00000000E+00  0.00000000E+00  0.00000000E+00
  0.00000000E+00  0.00000000E+00  0.00000000E+00
  0.00000000E+00  0.00000000E+00  0.00000000E+00
  0.00000000E+00  0.00000000E+00  0.00000000E+00
  0.00000000E+00  0.00000000E+00  0.00000000E+00
  0.00000000E+00  0.00000000E+00  0.00000000E+00
  0.00000000E+00  0.00000000E+00  0.00000000E+00
  0.00000000E+00  0.00000000E+00  0.00000000E+00
  0.00000000E+00  0.00000000E+00  0.00000000E+00
  0.00000000E+00  0.00000000E+00  0.00000000E+00
  0.00000000E+00  0.00000000E+00  0.00000000E+00
  0.00000000E+00  0.00000000E+00  0.00000000E+00
  0.00000000E+00  0.00000000E+00  0.00000000E+00
  0.00000000E+00  0.00000000E+00  0.00000000E+00
  0.00000000E+00  0.00000000E+00  0.00000000E+00
  0.00000000E+00  0.00000000E+00  0.00000000E+00
  0.00000000E+00  0.00000000E+00  0.00000000E+00
  0.00000000E+00  0.00000000E+00  0.00000000E+00
  0.00000000E+00  0.00000000E+00  0.00000000E+00
  0.00000000E+00  0.00000000E+00  0.00000000E+00
  0.00000000E+00  0.00000000E+00  0.00000000E+00
  0.00000000E+00  0.00000000E+00  0.00000000E+00
  0.00000000E+00  0.00000000E+00  0.00000000E+00
  0.00000000E+00  0.00000000E+00  0.00000000E+00
  0.00000000E+00  0.00000000E+00  0.00000000E+00
  0.00000000E+00  0.00000000E+00  0.00000000E+00
  0.00000000E+00  0.00000000E+00  0.00000000E+00
