# Supplementary material for: Synergy of dual-atom catalysts deviated from the scaling relationship for oxygen evolution reaction
Source: Nat Commun. 2023 Jul 24;14:4449. doi: 10.1038/s41467-023-40177-1 (PMC10366111; doi:10.1038/s41467-023-40177-1)
Supplement: Supplementary file 4 — Supplementary Data 1 [file 41467_2023_40177_MOESM4_ESM.zip › CuPt@NC]

CuPt@NC                              
   1.00000000000000     
    14.7973999999999997    0.0000000000000000    0.0000000000000000
    -7.3509681599999999   12.8106679400000001    0.0000000000000000
     0.0011614400000000    0.0169241200000000    8.5314831299999998
   C    N    Cu   Pt
    62     6     1     1
Direct
  0.0507017257262097  0.1041164539316182  0.3422511724654594
  0.1068607440744001  0.0491647489444656  0.3422370429496204
  0.2166352567884115  0.1033735758432344  0.3418162894062386
  0.2748178685118274  0.0499449207632761  0.3417871599719050
  0.3853003572324239  0.1090481546647280  0.3414139938701831
  0.4423309522675204  0.0541942563290995  0.3415823701848896
  0.5529490054540532  0.1122341215489310  0.3415007244565496
  0.6093402333491332  0.0563924075228227  0.3417767725686703
  0.7198346253052176  0.1106694159146779  0.3418560634540227
  0.7759681311983948  0.0548939203845127  0.3420429953596109
  0.8855719884347494  0.1078037219143839  0.3421738637057309
  0.9410850241595055  0.0514956958779033  0.3423079727128099
  0.0491201916210432  0.2704470606293714  0.3417618383330576
  0.1038313679645172  0.2139039414790720  0.3417423381505147
  0.2123374975961775  0.2681374901084039  0.3408514952721073
  0.2692837794611641  0.2126867231719771  0.3410295846048235
  0.4367686989860438  0.2217493265921602  0.3407721684974969
  0.5495441200185046  0.2819150858264718  0.3406838693685691
  0.6061625955476820  0.2244604656703073  0.3412024032049782
  0.7178218511526061  0.2775206836618684  0.3415140461639231
  0.7738889574752185  0.2212585466747221  0.3418159187037101
  0.8848561688789982  0.2748852975634286  0.3419735667745892
  0.9395351874356370  0.2180092058512626  0.3420800053890753
  0.0528566630157659  0.4387443385278020  0.3414558812419251
  0.1051339658975561  0.3801972514631535  0.3412163808471977
  0.2152043117914065  0.4320769318084898  0.3402379958192491
  0.6091571798852093  0.3949661233756975  0.3405019812448951
  0.7205640036776926  0.4454709792955161  0.3412130861751204
  0.7752649920733445  0.3883758722170396  0.3415804975640199
  0.8868899332857236  0.4421064791804810  0.3418336417305479
  0.9417852396076872  0.3855368850963893  0.3418587873191293
  0.0574531833528363  0.6065224416811728  0.3415850846480635
  0.1127869292466874  0.5495903363564794  0.3412049406539298
  0.2249203519003778  0.5997709866277201  0.3406559600943706
  0.6174569479373503  0.5632187622757304  0.3406067722817437
  0.7267487309551797  0.6146505545213535  0.3414396335972140
  0.7794417102172835  0.5561260607400964  0.3415265628963014
  0.8904001587246110  0.6092825252820907  0.3418368667084788
  0.9456158642972242  0.5528165681584452  0.3418111729465005
  0.0572982614088195  0.7734454409373028  0.3418870938176788
  0.1137557524783622  0.7173438943921870  0.3416177709401622
  0.2252595222253937  0.7704842867922753  0.3414992368398128
  0.2821013162133477  0.7132407211365128  0.3411329105334402
  0.3947522105126433  0.7746750944382176  0.3414979555934866
  0.5592064065243949  0.7809594792385111  0.3418017451959943
  0.6150972493176060  0.7239024699810711  0.3414944254336552
  0.7244102434169450  0.7786997638135110  0.3419241081947107
  0.7814088138920696  0.7240601478996510  0.3418702012135312
  0.8909542352604406  0.7763003561869796  0.3420579002335493
  0.9463924561015200  0.7198140173222427  0.3419468046300441
  0.0542302181489814  0.9392405360757883  0.3422462925678720
  0.1109566183643512  0.8839995665282888  0.3420451091688419
  0.2215534511493329  0.9386232604568981  0.3419367670430418
  0.2781245422852329  0.8829789080424520  0.3417501092649792
  0.3886277453601147  0.9418570822018338  0.3417479629831450
  0.4455626586245500  0.8870842745215700  0.3417993839499616
  0.5559077079312469  0.9450772020289733  0.3419290686222020
  0.6133363120070527  0.8907790296008680  0.3420415221824114
  0.7229625151046510  0.9447801845015993  0.3420923845147733
  0.7781665820451814  0.8888685024085192  0.3421518024078836
  0.8879915398754233  0.9416399468489639  0.3422596389027913
  0.9445437356273458  0.8862972891601362  0.3422201378786303
  0.3757977720970418  0.2678339165921216  0.3403606233407969
  0.2658055478160789  0.3752564537598566  0.3398058228489761
  0.5630466665574066  0.4571828132593098  0.3398268655947854
  0.2729739132004454  0.5381539913284697  0.3398142408597690
  0.5614313328248836  0.6155702849533088  0.3405191376107939
  0.4533126090464708  0.7272126944423865  0.3414705169122422
  0.4199008328640165  0.5835901470036972  0.3395525684922806
  0.4156947372132747  0.4182599266700999  0.3393509908905324
 
  0.00000000E+00  0.00000000E+00  0.00000000E+00
  0.00000000E+00  0.00000000E+00  0.00000000E+00
  0.00000000E+00  0.00000000E+00  0.00000000E+00
  0.00000000E+00  0.00000000E+00  0.00000000E+00
  0.00000000E+00  0.00000000E+00  0.00000000E+00
  0.00000000E+00  0.00000000E+00  0.00000000E+00
  0.00000000E+00  0.00000000E+00  0.00000000E+00
  0.00000000E+00  0.00000000E+00  0.00000000E+00
  0.00000000E+00  0.00000000E+00  0.00000000E+00
  0.00000000E+00  0.00000000E+00  0.00000000E+00
  0.00000000E+00  0.00000000E+00  0.00000000E+00
  0.00000000E+00  0.00000000E+00  0.00000000E+00
  0.00000000E+00  0.00000000E+00  0.00000000E+00
  0.00000000E+00  0.00000000E+00  0.00000000E+00
  0.00000000E+00  0.00000000E+00  0.00000000E+00
  0.00000000E+00  0.00000000E+00  0.00000000E+00
  0.00000000E+00  0.00000000E+00  0.00000000E+00
  0.00000000E+00  0.00000000E+00  0.00000000E+00
  0.00000000E+00  0.00000000E+00  0.00000000E+00
  0.00000000E+00  0.00000000E+00  0.00000000E+00
  0.00000000E+00  0.00000000E+00  0.00000000E+00
  0.00000000E+00  0.00000000E+00  0.00000000E+00
  0.00000000E+00  0.00000000E+00  0.00000000E+00
  0.00000000E+00  0.00000000E+00  0.00000000E+00
  0.00000000E+00  0.00000000E+00  0.00000000E+00
  0.00000000E+00  0.00000000E+00  0.00000000E+00
  0.00000000E+00  0.00000000E+00  0.00000000E+00
  0.00000000E+00  0.00000000E+00  0.00000000E+00
  0.00000000E+00  0.00000000E+00  0.00000000E+00
  0.00000000E+00  0.00000000E+00  0.00000000E+00
  0.00000000E+00  0.00000000E+00  0.00000000E+00
  0.00000000E+00  0.00000000E+00  0.00000000E+00
  0.00000000E+00  0.00000000E+00  0.00000000E+00
  0.00000000E+00  0.00000000E+00  0.00000000E+00
  0.00000000E+00  0.00000000E+00  0.00000000E+00
  0.00000000E+00  0.00000000E+00  0.00000000E+00
  0.00000000E+00  0.00000000E+00  0.00000000E+00
  0.00000000E+00  0.00000000E+00  0.00000000E+00
  0.00000000E+00  0.00000000E+00  0.00000000E+00
  0.00000000E+00  0.00000000E+00  0.00000000E+00
  0.00000000E+00  0.00000000E+00  0.00000000E+00
  0.00000000E+00  0.00000000E+00  0.00000000E+00
  0.00000000E+00  0.00000000E+00  0.00000000E+00
  0.00000000E+00  0.00000000E+00  0.00000000E+00
  0.00000000E+00  0.00000000E+00  0.00000000E+00
  0.00000000E+00  0.00000000E+00  0.00000000E+00
  0.00000000E+00  0.00000000E+00  0.00000000E+00
  0.00000000E+00  0.00000000E+00  0.00000000E+00
  0.00000000E+00  0.00000000E+00  0.00000000E+00
  0.00000000E+00  0.00000000E+00  0.00000000E+00
  0.00000000E+00  0.00000000E+00  0.00000000E+00
  0.00000000E+00  0.00000000E+00  0.00000000E+00
  0.00000000E+00  0.00000000E+00  0.00000000E+00
  0.00000000E+00  0.00000000E+00  0.00000000E+00
  0.00000000E+00  0.00000000E+00  0.00000000E+00
  0.00000000E+00  0.00000000E+00  0.00000000E+00
  0.00000000E+00  0.00000000E+00  0.00000000E+00
  0.00000000E+00  0.00000000E+00  0.00000000E+00
  0.00000000E+00  0.00000000E+00  0.00000000E+00
  0.00000000E+00  0.00000000E+00  0.00000000E+00
  0.00000000E+00  0.00000000E+00  0.00000000E+00
  0.00000000E+00  0.00000000E+00  0.00000000E+00
  0.00000000E+00  0.00000000E+00  0.00000000E+00
  0.00000000E+00  0.00000000E+00  0.00000000E+00
  0.00000000E+00  0.00000000E+00  0.00000000E+00
  0.00000000E+00  0.00000000E+00  0.00000000E+00
  0.00000000E+00  0.00000000E+00  0.00000000E+00
  0.00000000E+00  0.00000000E+00  0.00000000E+00
  0.00000000E+00  0.00000000E+00  0.00000000E+00
  0.00000000E+00  0.00000000E+00  0.00000000E+00
