# Supplementary material for: Synergy of dual-atom catalysts deviated from the scaling relationship for oxygen evolution reaction
Source: Nat Commun. 2023 Jul 24;14:4449. doi: 10.1038/s41467-023-40177-1 (PMC10366111; doi:10.1038/s41467-023-40177-1)
Supplement: Supplementary file 4 — Supplementary Data 1 [file 41467_2023_40177_MOESM4_ESM.zip › NiPd@NC]

NiPd@NC                              
   1.00000000000000     
    14.7973999999999997    0.0000000000000000    0.0000000000000000
    -7.3509681599999999   12.8106679400000001    0.0000000000000000
     0.0020420400000000    0.0297558300000000   14.9999703499999999
   C    N    Ni   Pd
    62     6     1     1
Direct
  0.0513344720426900  0.1045282491237600  0.1946778894208023
  0.1072898308843122  0.0492288317468379  0.1946802892545989
  0.2170872025620696  0.1031963358493613  0.1944480892598648
  0.2749241228091250  0.0492902135584430  0.1944521568671433
  0.3852430853854045  0.1075099523028413  0.1942337065138062
  0.4422803168183336  0.0530666173018162  0.1943008046002461
  0.5529640025435896  0.1120574838284796  0.1942409368921361
  0.6093385274104790  0.0565056847908778  0.1943767207972229
  0.7199542075064613  0.1108774425350560  0.1944243256170495
  0.7761014168860569  0.0550715033137976  0.1945438996879147
  0.8859434089014115  0.1081644495453986  0.1946184832499682
  0.9416662008492480  0.0519782031166756  0.1946931498109663
  0.0495553662313455  0.2709551170558271  0.1944032842396908
  0.1044833239061091  0.2144300041486602  0.1943885216396382
  0.2133158479497510  0.2691664931501805  0.1938275624864758
  0.2708908178607459  0.2128154184758131  0.1939414172859415
  0.4360700147831125  0.2200656647265760  0.1938092519450763
  0.5492332195919545  0.2818583646734112  0.1937349745169854
  0.6058602010291665  0.2246770996854721  0.1940527431073136
  0.7175994576660258  0.2776768046747549  0.1942359831112981
  0.7736729199426620  0.2214226149989074  0.1944063746748199
  0.8848104935028402  0.2750614311241435  0.1945132958673526
  0.9396105606638656  0.2183017345804856  0.1945696694367385
  0.0524298432987891  0.4388062297728155  0.1942375889270167
  0.1049078532011620  0.3806124578850074  0.1941054659958112
  0.2152294835847073  0.4325698421798378  0.1935093469757305
  0.6076718952234543  0.3955813071408443  0.1936352355101292
  0.7197064590531497  0.4456308037207464  0.1940809136055606
  0.7744945462148607  0.3885855614706060  0.1942855843959990
  0.8863875159812551  0.4422057656402458  0.1944324809576443
  0.9413101187763715  0.3856623403318977  0.1944455655680244
  0.0573980775421674  0.6062905647514185  0.1942783643885591
  0.1127666327381291  0.5494963063574119  0.1940843519243458
  0.2253224954838942  0.5995360314797722  0.1937609974907488
  0.6159368224016859  0.5636217969744948  0.1937733409926494
  0.7261427910789209  0.6149819159907963  0.1942676085621855
  0.7787720276268288  0.5563224450909559  0.1942718371884311
  0.8900304223487296  0.6092769366563147  0.1944225443515251
  0.9451992813113250  0.5527496871567195  0.1944103903031547
  0.0574659834669191  0.7732306116954462  0.1944383914053205
  0.1137742394925141  0.7170636344235604  0.1942926433461807
  0.2254249130933133  0.7698910251192501  0.1942395045764229
  0.2822532735637964  0.7127982831096062  0.1940286191963025
  0.3951589971039056  0.7736629106800308  0.1942222052504405
  0.5594182015475084  0.7811496882347768  0.1944115381397751
  0.6160905937360610  0.7246367500109514  0.1942867373569044
  0.7252675882073447  0.7794024666289943  0.1945161301246969
  0.7814960617956501  0.7241888300085719  0.1944899263377167
  0.8913651513390661  0.7764796745663674  0.1945588811434504
  0.9463656296187182  0.7198000213665239  0.1944807641139548
  0.0546503311319952  0.9393122054204710  0.1946657273241144
  0.1110579926540325  0.8836895684014507  0.1945442371801320
  0.2216901560325439  0.9379131057915515  0.1945100041986478
  0.2781908924185643  0.8823866858354350  0.1943951684275618
  0.3888149312522557  0.9408973206460658  0.1943744271818275
  0.4457920964287325  0.8862297477315835  0.1943864441355032
  0.5560008795979456  0.9450234918913551  0.1944714710026361
  0.6133377793454216  0.8908088422596023  0.1945405098651136
  0.7232411474494000  0.9450292513845753  0.1945696613768959
  0.7787982438421821  0.8894648215307512  0.1946030503381166
  0.8885605787744808  0.9420859454571726  0.1946646062173585
  0.9448302980965337  0.8863945801461313  0.1946440018785438
  0.3765371580663412  0.2662011582977257  0.1935278278072374
  0.2651034985535858  0.3757722651582753  0.1931587225057854
  0.5613353330944761  0.4575988908106297  0.1932063031432207
  0.2747682488626992  0.5390823826444304  0.1932767546317820
  0.5610856767693875  0.6175461028919926  0.1937652835928318
  0.4535682923595914  0.7255510155470120  0.1942064594649864
  0.4199374429378793  0.5827821507016822  0.1932287672475255
  0.4124531057749152  0.4190908647005571  0.1926200840684871
 
  0.00000000E+00  0.00000000E+00  0.00000000E+00
  0.00000000E+00  0.00000000E+00  0.00000000E+00
  0.00000000E+00  0.00000000E+00  0.00000000E+00
  0.00000000E+00  0.00000000E+00  0.00000000E+00
  0.00000000E+00  0.00000000E+00  0.00000000E+00
  0.00000000E+00  0.00000000E+00  0.00000000E+00
  0.00000000E+00  0.00000000E+00  0.00000000E+00
  0.00000000E+00  0.00000000E+00  0.00000000E+00
  0.00000000E+00  0.00000000E+00  0.00000000E+00
  0.00000000E+00  0.00000000E+00  0.00000000E+00
  0.00000000E+00  0.00000000E+00  0.00000000E+00
  0.00000000E+00  0.00000000E+00  0.00000000E+00
  0.00000000E+00  0.00000000E+00  0.00000000E+00
  0.00000000E+00  0.00000000E+00  0.00000000E+00
  0.00000000E+00  0.00000000E+00  0.00000000E+00
  0.00000000E+00  0.00000000E+00  0.00000000E+00
  0.00000000E+00  0.00000000E+00  0.00000000E+00
  0.00000000E+00  0.00000000E+00  0.00000000E+00
  0.00000000E+00  0.00000000E+00  0.00000000E+00
  0.00000000E+00  0.00000000E+00  0.00000000E+00
  0.00000000E+00  0.00000000E+00  0.00000000E+00
  0.00000000E+00  0.00000000E+00  0.00000000E+00
  0.00000000E+00  0.00000000E+00  0.00000000E+00
  0.00000000E+00  0.00000000E+00  0.00000000E+00
  0.00000000E+00  0.00000000E+00  0.00000000E+00
  0.00000000E+00  0.00000000E+00  0.00000000E+00
  0.00000000E+00  0.00000000E+00  0.00000000E+00
  0.00000000E+00  0.00000000E+00  0.00000000E+00
  0.00000000E+00  0.00000000E+00  0.00000000E+00
  0.00000000E+00  0.00000000E+00  0.00000000E+00
  0.00000000E+00  0.00000000E+00  0.00000000E+00
  0.00000000E+00  0.00000000E+00  0.00000000E+00
  0.00000000E+00  0.00000000E+00  0.00000000E+00
  0.00000000E+00  0.00000000E+00  0.00000000E+00
  0.00000000E+00  0.00000000E+00  0.00000000E+00
  0.00000000E+00  0.00000000E+00  0.00000000E+00
  0.00000000E+00  0.00000000E+00  0.00000000E+00
  0.00000000E+00  0.00000000E+00  0.00000000E+00
  0.00000000E+00  0.00000000E+00  0.00000000E+00
  0.00000000E+00  0.00000000E+00  0.00000000E+00
  0.00000000E+00  0.00000000E+00  0.00000000E+00
  0.00000000E+00  0.00000000E+00  0.00000000E+00
  0.00000000E+00  0.00000000E+00  0.00000000E+00
  0.00000000E+00  0.00000000E+00  0.00000000E+00
  0.00000000E+00  0.00000000E+00  0.00000000E+00
  0.00000000E+00  0.00000000E+00  0.00000000E+00
  0.00000000E+00  0.00000000E+00  0.00000000E+00
  0.00000000E+00  0.00000000E+00  0.00000000E+00
  0.00000000E+00  0.00000000E+00  0.00000000E+00
  0.00000000E+00  0.00000000E+00  0.00000000E+00
  0.00000000E+00  0.00000000E+00  0.00000000E+00
  0.00000000E+00  0.00000000E+00  0.00000000E+00
  0.00000000E+00  0.00000000E+00  0.00000000E+00
  0.00000000E+00  0.00000000E+00  0.00000000E+00
  0.00000000E+00  0.00000000E+00  0.00000000E+00
  0.00000000E+00  0.00000000E+00  0.00000000E+00
  0.00000000E+00  0.00000000E+00  0.00000000E+00
  0.00000000E+00  0.00000000E+00  0.00000000E+00
  0.00000000E+00  0.00000000E+00  0.00000000E+00
  0.00000000E+00  0.00000000E+00  0.00000000E+00
  0.00000000E+00  0.00000000E+00  0.00000000E+00
  0.00000000E+00  0.00000000E+00  0.00000000E+00
  0.00000000E+00  0.00000000E+00  0.00000000E+00
  0.00000000E+00  0.00000000E+00  0.00000000E+00
  0.00000000E+00  0.00000000E+00  0.00000000E+00
  0.00000000E+00  0.00000000E+00  0.00000000E+00
  0.00000000E+00  0.00000000E+00  0.00000000E+00
  0.00000000E+00  0.00000000E+00  0.00000000E+00
  0.00000000E+00  0.00000000E+00  0.00000000E+00
  0.00000000E+00  0.00000000E+00  0.00000000E+00
