# Supplementary material for: Synergy of dual-atom catalysts deviated from the scaling relationship for oxygen evolution reaction
Source: Nat Commun. 2023 Jul 24;14:4449. doi: 10.1038/s41467-023-40177-1 (PMC10366111; doi:10.1038/s41467-023-40177-1)
Supplement: Supplementary file 4 — Supplementary Data 1 [file 41467_2023_40177_MOESM4_ESM.zip › OH_CuPd@NC]

OH/CuPd@NC                             
   1.00000000000000     
    14.7973999999999997    0.0000000000000000    0.0000000000000000
    -7.3509681599999999   12.8106679400000001    0.0000000000000000
     0.0020420400000000    0.0297558300000000   14.9999703499999999
   H    C    N    O    Cu   Pd
     1    62     6     1     1     1
Direct
  0.3740479213683159  0.4841961211257697  0.5244369246018721
  0.0514114795128577  0.1048807520220905  0.3238935683578958
  0.1074565793694688  0.0497116347671707  0.3251995245444874
  0.2173824500701258  0.1043690738854508  0.3307233307354238
  0.2750120077704707  0.0503147673635311  0.3336837978925402
  0.3853624622092937  0.1091540261485449  0.3385739351527590
  0.4420559665213588  0.0538670623960869  0.3388272134106458
  0.5528186934935846  0.1116788142181804  0.3385799244961660
  0.6089337508139181  0.0557569498273836  0.3334066430870948
  0.7195008189778918  0.1100751290531932  0.3301177014028411
  0.7755412138772186  0.0542292552850583  0.3243344160905082
  0.8854658012917298  0.1076335854283101  0.3236445637888963
  0.9413753005608427  0.0516395796014706  0.3209438220012260
  0.0489857411691048  0.2704002718170173  0.3361160231063209
  0.1044946333433217  0.2145984260912499  0.3329653412780971
  0.2127877104371976  0.2689806181607111  0.3451045308443454
  0.2702755558573458  0.2139621741162969  0.3383986632662754
  0.4367930807805536  0.2218762319637193  0.3437400433088982
  0.5497128133862148  0.2814316990833916  0.3489696703899696
  0.6060006416195307  0.2238785964408194  0.3429833767067265
  0.7175247906083726  0.2768100503766817  0.3411785342903926
  0.7734313655896372  0.2206208644814325  0.3348216135766080
  0.8844717016591375  0.2744242791390903  0.3350390689837184
  0.9393092776535639  0.2178030240716424  0.3301663832506989
  0.0518860082081005  0.4381371618759431  0.3457470896503736
  0.1043054172379669  0.3795231808010868  0.3464078280451659
  0.2138635638216684  0.4314053827294302  0.3586502172266819
  0.6088391017988926  0.3943967404709241  0.3549844986011124
  0.7203359846687789  0.4449265305186003  0.3484906177934803
  0.7746395333637253  0.3877241694313511  0.3441139950392937
  0.8862897190069674  0.4416432587188481  0.3433688887824289
  0.9410168258530902  0.3849113835443632  0.3412028744221587
  0.0564140054514226  0.6062469238140338  0.3452121617761463
  0.1109627879484805  0.5489887657595958  0.3488860834228262
  0.2227750348515585  0.5988277628968035  0.3538767393485287
  0.6156959961025876  0.5619258574838071  0.3509419862060170
  0.7256729444538266  0.6135175388251923  0.3431430662381416
  0.7789730775360013  0.5557016584269689  0.3456516546129080
  0.8897778040433053  0.6090198668605709  0.3420831868017302
  0.9446722033664088  0.5523735295105681  0.3440968608247630
  0.0570830371682192  0.7733865131275195  0.3360204667826849
  0.1131669557390467  0.7171560809732966  0.3421470594350353
  0.2247861685409944  0.7701271897305659  0.3436855885802856
  0.2812383232294451  0.7126740112164782  0.3495284944717625
  0.3944592967257989  0.7742156316357693  0.3457797478707363
  0.5581650917502046  0.7795694096133445  0.3360288122714792
  0.6146429416366885  0.7217294113673560  0.3359502312285159
  0.7240237436408847  0.7777658170250845  0.3300312326776336
  0.7804554351737920  0.7226593060008710  0.3333180909924849
  0.8906009519060447  0.7756824957631849  0.3302472773608116
  0.9459793789859248  0.7195481648739488  0.3360041841734258
  0.0543973743359558  0.9393521417784712  0.3256401194113039
  0.1108201017373105  0.8839360814881516  0.3313102111438795
  0.2215800241506187  0.9386726790023516  0.3341710613250797
  0.2777631370770948  0.8827986902422538  0.3392844320131090
  0.3883985048953065  0.9415750649162220  0.3390840221532514
  0.4451495043536369  0.8864871525551408  0.3388294439799751
  0.5553689539170676  0.9441531287582379  0.3332113701365813
  0.6124281584141613  0.8895168453051596  0.3286787848543042
  0.7222853189234542  0.9438392594349736  0.3234658146690705
  0.7777951588738290  0.8880466016649180  0.3235081513272888
  0.8878884399288154  0.9413811160113141  0.3213123255832215
  0.9443356955718727  0.8858021017475579  0.3243975350738992
  0.3769153183282086  0.2690220296488661  0.3444010525917349
  0.2640723431031375  0.3735176272167209  0.3655132328585751
  0.5630391463119793  0.4558850904562064  0.3657926469545814
  0.2695825099579920  0.5373714090346411  0.3619573609379287
  0.5614669236511318  0.6148257613373929  0.3428816235716496
  0.4536347115794328  0.7273702753392612  0.3490536033964418
  0.4384994063258034  0.5199604772537043  0.4899764334045358
  0.4175138882560958  0.5852532877709464  0.3780896500452755
  0.4138622901562385  0.4096864491776842  0.3874435753672287
 
  0.00000000E+00  0.00000000E+00  0.00000000E+00
  0.00000000E+00  0.00000000E+00  0.00000000E+00
  0.00000000E+00  0.00000000E+00  0.00000000E+00
  0.00000000E+00  0.00000000E+00  0.00000000E+00
  0.00000000E+00  0.00000000E+00  0.00000000E+00
  0.00000000E+00  0.00000000E+00  0.00000000E+00
  0.00000000E+00  0.00000000E+00  0.00000000E+00
  0.00000000E+00  0.00000000E+00  0.00000000E+00
  0.00000000E+00  0.00000000E+00  0.00000000E+00
  0.00000000E+00  0.00000000E+00  0.00000000E+00
  0.00000000E+00  0.00000000E+00  0.00000000E+00
  0.00000000E+00  0.00000000E+00  0.00000000E+00
  0.00000000E+00  0.00000000E+00  0.00000000E+00
  0.00000000E+00  0.00000000E+00  0.00000000E+00
  0.00000000E+00  0.00000000E+00  0.00000000E+00
  0.00000000E+00  0.00000000E+00  0.00000000E+00
  0.00000000E+00  0.00000000E+00  0.00000000E+00
  0.00000000E+00  0.00000000E+00  0.00000000E+00
  0.00000000E+00  0.00000000E+00  0.00000000E+00
  0.00000000E+00  0.00000000E+00  0.00000000E+00
  0.00000000E+00  0.00000000E+00  0.00000000E+00
  0.00000000E+00  0.00000000E+00  0.00000000E+00
  0.00000000E+00  0.00000000E+00  0.00000000E+00
  0.00000000E+00  0.00000000E+00  0.00000000E+00
  0.00000000E+00  0.00000000E+00  0.00000000E+00
  0.00000000E+00  0.00000000E+00  0.00000000E+00
  0.00000000E+00  0.00000000E+00  0.00000000E+00
  0.00000000E+00  0.00000000E+00  0.00000000E+00
  0.00000000E+00  0.00000000E+00  0.00000000E+00
  0.00000000E+00  0.00000000E+00  0.00000000E+00
  0.00000000E+00  0.00000000E+00  0.00000000E+00
  0.00000000E+00  0.00000000E+00  0.00000000E+00
  0.00000000E+00  0.00000000E+00  0.00000000E+00
  0.00000000E+00  0.00000000E+00  0.00000000E+00
  0.00000000E+00  0.00000000E+00  0.00000000E+00
  0.00000000E+00  0.00000000E+00  0.00000000E+00
  0.00000000E+00  0.00000000E+00  0.00000000E+00
  0.00000000E+00  0.00000000E+00  0.00000000E+00
  0.00000000E+00  0.00000000E+00  0.00000000E+00
  0.00000000E+00  0.00000000E+00  0.00000000E+00
  0.00000000E+00  0.00000000E+00  0.00000000E+00
  0.00000000E+00  0.00000000E+00  0.00000000E+00
  0.00000000E+00  0.00000000E+00  0.00000000E+00
  0.00000000E+00  0.00000000E+00  0.00000000E+00
  0.00000000E+00  0.00000000E+00  0.00000000E+00
  0.00000000E+00  0.00000000E+00  0.00000000E+00
  0.00000000E+00  0.00000000E+00  0.00000000E+00
  0.00000000E+00  0.00000000E+00  0.00000000E+00
  0.00000000E+00  0.00000000E+00  0.00000000E+00
  0.00000000E+00  0.00000000E+00  0.00000000E+00
  0.00000000E+00  0.00000000E+00  0.00000000E+00
  0.00000000E+00  0.00000000E+00  0.00000000E+00
  0.00000000E+00  0.00000000E+00  0.00000000E+00
  0.00000000E+00  0.00000000E+00  0.00000000E+00
  0.00000000E+00  0.00000000E+00  0.00000000E+00
  0.00000000E+00  0.00000000E+00  0.00000000E+00
  0.00000000E+00  0.00000000E+00  0.00000000E+00
  0.00000000E+00  0.00000000E+00  0.00000000E+00
  0.00000000E+00  0.00000000E+00  0.00000000E+00
  0.00000000E+00  0.00000000E+00  0.00000000E+00
  0.00000000E+00  0.00000000E+00  0.00000000E+00
  0.00000000E+00  0.00000000E+00  0.00000000E+00
  0.00000000E+00  0.00000000E+00  0.00000000E+00
  0.00000000E+00  0.00000000E+00  0.00000000E+00
  0.00000000E+00  0.00000000E+00  0.00000000E+00
  0.00000000E+00  0.00000000E+00  0.00000000E+00
  0.00000000E+00  0.00000000E+00  0.00000000E+00
  0.00000000E+00  0.00000000E+00  0.00000000E+00
  0.00000000E+00  0.00000000E+00  0.00000000E+00
  0.00000000E+00  0.00000000E+00  0.00000000E+00
  0.00000000E+00  0.00000000E+00  0.00000000E+00
  0.00000000E+00  0.00000000E+00  0.00000000E+00
