# Supplementary material for: Synergy of dual-atom catalysts deviated from the scaling relationship for oxygen evolution reaction
Source: Nat Commun. 2023 Jul 24;14:4449. doi: 10.1038/s41467-023-40177-1 (PMC10366111; doi:10.1038/s41467-023-40177-1)
Supplement: Supplementary file 4 — Supplementary Data 1 [file 41467_2023_40177_MOESM4_ESM.zip › OH_CuPt@NC]

OH/CuPt@NC                              
   1.00000000000000     
    14.7973999999999997    0.0000000000000000    0.0000000000000000
    -7.3509681599999999   12.8106679400000001    0.0000000000000000
     0.0020420400000000    0.0297558300000000   14.9999703499999999
   H    C    N    O    Cu   Pt
     1    62     6     1     1     1
Direct
  0.3815654287775209  0.4952536910516441  0.5231773448373692
  0.0509146438305747  0.1043959931001705  0.3258210867672779
  0.1070255903499501  0.0492555615868478  0.3266126273528889
  0.2168114452586889  0.1037726868997667  0.3327588199248896
  0.2746919473152225  0.0499989172541312  0.3343712479680696
  0.3850873122540354  0.1093634772898216  0.3391517319294272
  0.4418067248807905  0.0539204722224451  0.3387534205541954
  0.5525215324745565  0.1117191175004521  0.3387054336195490
  0.6086716115969277  0.0557680920308817  0.3333187680472888
  0.7192513728997820  0.1100547854188117  0.3306117469617605
  0.7753225019944543  0.0542166971426678  0.3246412967254756
  0.8852015248078653  0.1074674609991809  0.3247714013645343
  0.9410537346850155  0.0513858443677587  0.3217552931713243
  0.0483813893931961  0.2697727784929180  0.3396989444761070
  0.1035661133827598  0.2137589842188855  0.3366498709275248
  0.2113618503345935  0.2673738973522705  0.3502108217750513
  0.2689981471622225  0.2129262903651993  0.3420011710637186
  0.4364248342753712  0.2219499347984137  0.3450329205902810
  0.5493385546275737  0.2816050037686050  0.3497466354171065
  0.6056841615515639  0.2239498699534375  0.3435290426610635
  0.7172457331080340  0.2768091732829006  0.3419993462007095
  0.7731740345119451  0.2205657640522094  0.3359080313285195
  0.8841868406808014  0.2742234181926535  0.3368529845314907
  0.9389148192217679  0.2174861726019298  0.3323632524149144
  0.0518232651510924  0.4377609911047892  0.3480136864991218
  0.1039643611601032  0.3788311491516193  0.3501841179273258
  0.2134107560793163  0.4305520710295759  0.3626791876974707
  0.6088513529694590  0.3944960254289404  0.3554063234846242
  0.7201329223868379  0.4448960105442630  0.3484379671959385
  0.7744951782368292  0.3876743878912213  0.3447946341651186
  0.8861986512230846  0.4414746861002648  0.3443892409969834
  0.9409144081354689  0.3846965222640355  0.3430298452314436
  0.0564701406106254  0.6059033898705780  0.3456035543102162
  0.1110704090519499  0.5486167889556072  0.3500212621313499
  0.2229723568376883  0.5983633712603369  0.3538799259160494
  0.6158774259705885  0.5621210747553972  0.3479629449704949
  0.7257599035917488  0.6134346337736059  0.3405759201290380
  0.7789884444968777  0.5556593247622240  0.3446573015067909
  0.8897791863682376  0.6088261737038628  0.3414529349965018
  0.9447215428892370  0.5521847032537024  0.3445201428914860
  0.0570791674724364  0.7730544342497415  0.3352984612839314
  0.1131883422073737  0.7167896402174814  0.3416846006745201
  0.2248179896543009  0.7697635426989380  0.3427517776764418
  0.2813380490070908  0.7122237244076511  0.3481875348339620
  0.3944356148736674  0.7739308907901836  0.3436392738575489
  0.5582486621721399  0.7795496061588710  0.3329734966571777
  0.6148607992370825  0.7219459044295394  0.3318669677030319
  0.7241544644908069  0.7778024779638916  0.3272971017527126
  0.7804872799601468  0.7225234663724105  0.3305491795185013
  0.8905748858161666  0.7754460818062388  0.3285172641562079
  0.9459611709288845  0.7193049234276686  0.3348779346602062
  0.0541779481524080  0.9389821044715916  0.3256316653984292
  0.1107158646807540  0.8836188849343813  0.3309192591210659
  0.2214608586944406  0.9383953364460846  0.3339720528004627
  0.2776660782384352  0.8824725149928194  0.3385341842368309
  0.3882802025181885  0.9415101379967633  0.3384605964193566
  0.4450272441485186  0.8864081242259411  0.3376939446604260
  0.5552355719593641  0.9441659260280515  0.3323588773307368
  0.6123767365292487  0.8895823312257369  0.3273201793810355
  0.7222217331927053  0.9438861093303722  0.3227147700559069
  0.7777884618143820  0.8880802312145485  0.3221836199653899
  0.8877922742212183  0.9412299210315406  0.3207911655235162
  0.9442048504980248  0.8855729008313856  0.3235224501080886
  0.3758724917822441  0.2692933572949986  0.3477287504455925
  0.2628403553088524  0.3714937811245068  0.3726268925148700
  0.5632000243712875  0.4567474851245708  0.3665034628555230
  0.2696519676351340  0.5365286823128746  0.3623471038166589
  0.5618324659968511  0.6148452075850792  0.3368990580827890
  0.4535289941270763  0.7269943133905593  0.3451084230338660
  0.4444673373559738  0.5262022730355341  0.4865112057086426
  0.4176996157309110  0.5834406265047715  0.3656364032052745
  0.4138503426895682  0.4102596705812155  0.3902901119007686
 
  0.00000000E+00  0.00000000E+00  0.00000000E+00
  0.00000000E+00  0.00000000E+00  0.00000000E+00
  0.00000000E+00  0.00000000E+00  0.00000000E+00
  0.00000000E+00  0.00000000E+00  0.00000000E+00
  0.00000000E+00  0.00000000E+00  0.00000000E+00
  0.00000000E+00  0.00000000E+00  0.00000000E+00
  0.00000000E+00  0.00000000E+00  0.00000000E+00
  0.00000000E+00  0.00000000E+00  0.00000000E+00
  0.00000000E+00  0.00000000E+00  0.00000000E+00
  0.00000000E+00  0.00000000E+00  0.00000000E+00
  0.00000000E+00  0.00000000E+00  0.00000000E+00
  0.00000000E+00  0.00000000E+00  0.00000000E+00
  0.00000000E+00  0.00000000E+00  0.00000000E+00
  0.00000000E+00  0.00000000E+00  0.00000000E+00
  0.00000000E+00  0.00000000E+00  0.00000000E+00
  0.00000000E+00  0.00000000E+00  0.00000000E+00
  0.00000000E+00  0.00000000E+00  0.00000000E+00
  0.00000000E+00  0.00000000E+00  0.00000000E+00
  0.00000000E+00  0.00000000E+00  0.00000000E+00
  0.00000000E+00  0.00000000E+00  0.00000000E+00
  0.00000000E+00  0.00000000E+00  0.00000000E+00
  0.00000000E+00  0.00000000E+00  0.00000000E+00
  0.00000000E+00  0.00000000E+00  0.00000000E+00
  0.00000000E+00  0.00000000E+00  0.00000000E+00
  0.00000000E+00  0.00000000E+00  0.00000000E+00
  0.00000000E+00  0.00000000E+00  0.00000000E+00
  0.00000000E+00  0.00000000E+00  0.00000000E+00
  0.00000000E+00  0.00000000E+00  0.00000000E+00
  0.00000000E+00  0.00000000E+00  0.00000000E+00
  0.00000000E+00  0.00000000E+00  0.00000000E+00
  0.00000000E+00  0.00000000E+00  0.00000000E+00
  0.00000000E+00  0.00000000E+00  0.00000000E+00
  0.00000000E+00  0.00000000E+00  0.00000000E+00
  0.00000000E+00  0.00000000E+00  0.00000000E+00
  0.00000000E+00  0.00000000E+00  0.00000000E+00
  0.00000000E+00  0.00000000E+00  0.00000000E+00
  0.00000000E+00  0.00000000E+00  0.00000000E+00
  0.00000000E+00  0.00000000E+00  0.00000000E+00
  0.00000000E+00  0.00000000E+00  0.00000000E+00
  0.00000000E+00  0.00000000E+00  0.00000000E+00
  0.00000000E+00  0.00000000E+00  0.00000000E+00
  0.00000000E+00  0.00000000E+00  0.00000000E+00
  0.00000000E+00  0.00000000E+00  0.00000000E+00
  0.00000000E+00  0.00000000E+00  0.00000000E+00
  0.00000000E+00  0.00000000E+00  0.00000000E+00
  0.00000000E+00  0.00000000E+00  0.00000000E+00
  0.00000000E+00  0.00000000E+00  0.00000000E+00
  0.00000000E+00  0.00000000E+00  0.00000000E+00
  0.00000000E+00  0.00000000E+00  0.00000000E+00
  0.00000000E+00  0.00000000E+00  0.00000000E+00
  0.00000000E+00  0.00000000E+00  0.00000000E+00
  0.00000000E+00  0.00000000E+00  0.00000000E+00
  0.00000000E+00  0.00000000E+00  0.00000000E+00
  0.00000000E+00  0.00000000E+00  0.00000000E+00
  0.00000000E+00  0.00000000E+00  0.00000000E+00
  0.00000000E+00  0.00000000E+00  0.00000000E+00
  0.00000000E+00  0.00000000E+00  0.00000000E+00
  0.00000000E+00  0.00000000E+00  0.00000000E+00
  0.00000000E+00  0.00000000E+00  0.00000000E+00
  0.00000000E+00  0.00000000E+00  0.00000000E+00
  0.00000000E+00  0.00000000E+00  0.00000000E+00
  0.00000000E+00  0.00000000E+00  0.00000000E+00
  0.00000000E+00  0.00000000E+00  0.00000000E+00
  0.00000000E+00  0.00000000E+00  0.00000000E+00
  0.00000000E+00  0.00000000E+00  0.00000000E+00
  0.00000000E+00  0.00000000E+00  0.00000000E+00
  0.00000000E+00  0.00000000E+00  0.00000000E+00
  0.00000000E+00  0.00000000E+00  0.00000000E+00
  0.00000000E+00  0.00000000E+00  0.00000000E+00
  0.00000000E+00  0.00000000E+00  0.00000000E+00
  0.00000000E+00  0.00000000E+00  0.00000000E+00
  0.00000000E+00  0.00000000E+00  0.00000000E+00
