# Supplementary material for: Synergy of dual-atom catalysts deviated from the scaling relationship for oxygen evolution reaction
Source: Nat Commun. 2023 Jul 24;14:4449. doi: 10.1038/s41467-023-40177-1 (PMC10366111; doi:10.1038/s41467-023-40177-1)
Supplement: Supplementary file 4 — Supplementary Data 1 [file 41467_2023_40177_MOESM4_ESM.zip › OH_NiPd@NC]

OH/NiPd@NC                              
   1.00000000000000     
    14.7973999999999997    0.0000000000000000    0.0000000000000000
    -7.3509681599999999   12.8106679400000001    0.0000000000000000
     0.0020420400000000    0.0297558300000000   14.9999703499999999
   H    C    N    O    Ni   Pd
     1    62     6     1     1     1
Direct
  0.3511265562028445  0.4760941834412735  0.5091865495802564
  0.0521080700168903  0.1051325702318766  0.3214632863049744
  0.1080499047895205  0.0497705900466036  0.3224144394021141
  0.2180332671175721  0.1043266823872408  0.3273219271584747
  0.2756149971403785  0.0501578798179159  0.3312587673826461
  0.3859743892730027  0.1087123057927052  0.3370647349900562
  0.4426276126130326  0.0533217439255291  0.3382345242583109
  0.5533582399577290  0.1115599278923358  0.3389607214549352
  0.6094554954092732  0.0555512787083638  0.3334369963328614
  0.7201388930208150  0.1101951506386252  0.3311156835530753
  0.7762935388834086  0.0545034935252326  0.3245435385745173
  0.8863536381329001  0.1081265673787750  0.3234453612149516
  0.9420579155064619  0.0519264126100867  0.3194644272764421
  0.0504919018583097  0.2714138641211476  0.3354258898182413
  0.1053865013917656  0.2149830977183146  0.3302350886046989
  0.2137284420610573  0.2691651976878734  0.3405047315362142
  0.2711703191545156  0.2140414962065338  0.3338379424998197
  0.4374674272154006  0.2215099055377666  0.3421607796151852
  0.5501148662659232  0.2814516469081954  0.3503125590959088
  0.6065185572423326  0.2238455699584672  0.3446882887307353
  0.7181333060694902  0.2768984580163455  0.3442538986365497
  0.7741589064049208  0.2207543359379771  0.3372893661320779
  0.8853312309062671  0.2746986466669145  0.3375460358890647
  0.9405287940133272  0.2184743238962759  0.3309245264701556
  0.0529512586938975  0.4385411654144001  0.3483108308310199
  0.1062646511106108  0.3808230879129683  0.3467302704032149
  0.2163727295163280  0.4326631744520731  0.3585587589389277
  0.6090574782254972  0.3945693240718687  0.3588521154992731
  0.7205397605677583  0.4450450262358074  0.3530850397370613
  0.7751273730878635  0.3878318124396120  0.3482339928619687
  0.8868217917313411  0.4417517678714802  0.3472824835831073
  0.9418872234297669  0.3851751255591194  0.3444795577674569
  0.0569489450949592  0.6064303927692619  0.3475147618595636
  0.1119779451961341  0.5493861785329617  0.3514399159069845
  0.2237482879279588  0.5997344046841321  0.3559999892935661
  0.6153414357312756  0.5626240716159663  0.3582498216809648
  0.7253648876315799  0.6138491004735481  0.3477006156722872
  0.7788555088459479  0.5558927606422435  0.3498283848180251
  0.8898645496093003  0.6091206999262515  0.3452374807563551
  0.9450668382293103  0.5525556396768146  0.3473516712754385
  0.0573353672188486  0.7733838669882057  0.3367433039683137
  0.1135235179271628  0.7172350239124116  0.3432325836516268
  0.2251247847980954  0.7702436294412357  0.3432068377176542
  0.2816281872325024  0.7127840011155958  0.3484027431692167
  0.3942768246520954  0.7726772900447205  0.3417775907462470
  0.5590517533263143  0.7792235118844828  0.3332378715972021
  0.6157690081232762  0.7230713360534390  0.3384713758543482
  0.7248184420381532  0.7781968170233472  0.3307392287167733
  0.7808014643839655  0.7228755209707186  0.3358713346430105
  0.8908399543926989  0.7756963449693991  0.3313097399735173
  0.9462274262596607  0.7195934607205712  0.3377836275681464
  0.0548364565701185  0.9393197019385570  0.3239801493776241
  0.1112343835017214  0.8838915510027877  0.3303493913162055
  0.2220461873288844  0.9386001572697614  0.3325575251960322
  0.2782473098463367  0.8826495384372073  0.3380071089028934
  0.3888614965043820  0.9408022821785408  0.3379531184015986
  0.4455367928306230  0.8853158376543017  0.3370211257375065
  0.5558095004504192  0.9438887196660795  0.3317663007945889
  0.6127718919457813  0.8892545299670170  0.3274349046379453
  0.7228515650484088  0.9439315399452387  0.3229889907210552
  0.7784638571799601  0.8882929051049121  0.3224705370740095
  0.8885266549580823  0.9415999546662340  0.3198758599519529
  0.9447588565334260  0.8858027646291370  0.3234576364630897
  0.3778593033478670  0.2687279146960675  0.3397388093428645
  0.2653929698847317  0.3739567467706137  0.3605158908617179
  0.5630337788549674  0.4561602899685918  0.3709024367157085
  0.2724019566109692  0.5395809773883100  0.3663974345797492
  0.5615636693746059  0.6172627330785069  0.3535513111709854
  0.4528608464458561  0.7240147180227445  0.3412019276655082
  0.4198824421418241  0.5138401892593583  0.4812873852473032
  0.4182114643439945  0.5911976631572382  0.3805705899543630
  0.4127084506676584  0.4088494207438220  0.3826995728837316
 
  0.00000000E+00  0.00000000E+00  0.00000000E+00
  0.00000000E+00  0.00000000E+00  0.00000000E+00
  0.00000000E+00  0.00000000E+00  0.00000000E+00
  0.00000000E+00  0.00000000E+00  0.00000000E+00
  0.00000000E+00  0.00000000E+00  0.00000000E+00
  0.00000000E+00  0.00000000E+00  0.00000000E+00
  0.00000000E+00  0.00000000E+00  0.00000000E+00
  0.00000000E+00  0.00000000E+00  0.00000000E+00
  0.00000000E+00  0.00000000E+00  0.00000000E+00
  0.00000000E+00  0.00000000E+00  0.00000000E+00
  0.00000000E+00  0.00000000E+00  0.00000000E+00
  0.00000000E+00  0.00000000E+00  0.00000000E+00
  0.00000000E+00  0.00000000E+00  0.00000000E+00
  0.00000000E+00  0.00000000E+00  0.00000000E+00
  0.00000000E+00  0.00000000E+00  0.00000000E+00
  0.00000000E+00  0.00000000E+00  0.00000000E+00
  0.00000000E+00  0.00000000E+00  0.00000000E+00
  0.00000000E+00  0.00000000E+00  0.00000000E+00
  0.00000000E+00  0.00000000E+00  0.00000000E+00
  0.00000000E+00  0.00000000E+00  0.00000000E+00
  0.00000000E+00  0.00000000E+00  0.00000000E+00
  0.00000000E+00  0.00000000E+00  0.00000000E+00
  0.00000000E+00  0.00000000E+00  0.00000000E+00
  0.00000000E+00  0.00000000E+00  0.00000000E+00
  0.00000000E+00  0.00000000E+00  0.00000000E+00
  0.00000000E+00  0.00000000E+00  0.00000000E+00
  0.00000000E+00  0.00000000E+00  0.00000000E+00
  0.00000000E+00  0.00000000E+00  0.00000000E+00
  0.00000000E+00  0.00000000E+00  0.00000000E+00
  0.00000000E+00  0.00000000E+00  0.00000000E+00
  0.00000000E+00  0.00000000E+00  0.00000000E+00
  0.00000000E+00  0.00000000E+00  0.00000000E+00
  0.00000000E+00  0.00000000E+00  0.00000000E+00
  0.00000000E+00  0.00000000E+00  0.00000000E+00
  0.00000000E+00  0.00000000E+00  0.00000000E+00
  0.00000000E+00  0.00000000E+00  0.00000000E+00
  0.00000000E+00  0.00000000E+00  0.00000000E+00
  0.00000000E+00  0.00000000E+00  0.00000000E+00
  0.00000000E+00  0.00000000E+00  0.00000000E+00
  0.00000000E+00  0.00000000E+00  0.00000000E+00
  0.00000000E+00  0.00000000E+00  0.00000000E+00
  0.00000000E+00  0.00000000E+00  0.00000000E+00
  0.00000000E+00  0.00000000E+00  0.00000000E+00
  0.00000000E+00  0.00000000E+00  0.00000000E+00
  0.00000000E+00  0.00000000E+00  0.00000000E+00
  0.00000000E+00  0.00000000E+00  0.00000000E+00
  0.00000000E+00  0.00000000E+00  0.00000000E+00
  0.00000000E+00  0.00000000E+00  0.00000000E+00
  0.00000000E+00  0.00000000E+00  0.00000000E+00
  0.00000000E+00  0.00000000E+00  0.00000000E+00
  0.00000000E+00  0.00000000E+00  0.00000000E+00
  0.00000000E+00  0.00000000E+00  0.00000000E+00
  0.00000000E+00  0.00000000E+00  0.00000000E+00
  0.00000000E+00  0.00000000E+00  0.00000000E+00
  0.00000000E+00  0.00000000E+00  0.00000000E+00
  0.00000000E+00  0.00000000E+00  0.00000000E+00
  0.00000000E+00  0.00000000E+00  0.00000000E+00
  0.00000000E+00  0.00000000E+00  0.00000000E+00
  0.00000000E+00  0.00000000E+00  0.00000000E+00
  0.00000000E+00  0.00000000E+00  0.00000000E+00
  0.00000000E+00  0.00000000E+00  0.00000000E+00
  0.00000000E+00  0.00000000E+00  0.00000000E+00
  0.00000000E+00  0.00000000E+00  0.00000000E+00
  0.00000000E+00  0.00000000E+00  0.00000000E+00
  0.00000000E+00  0.00000000E+00  0.00000000E+00
  0.00000000E+00  0.00000000E+00  0.00000000E+00
  0.00000000E+00  0.00000000E+00  0.00000000E+00
  0.00000000E+00  0.00000000E+00  0.00000000E+00
  0.00000000E+00  0.00000000E+00  0.00000000E+00
  0.00000000E+00  0.00000000E+00  0.00000000E+00
  0.00000000E+00  0.00000000E+00  0.00000000E+00
  0.00000000E+00  0.00000000E+00  0.00000000E+00
