# Supplementary material for: Synergy of dual-atom catalysts deviated from the scaling relationship for oxygen evolution reaction
Source: Nat Commun. 2023 Jul 24;14:4449. doi: 10.1038/s41467-023-40177-1 (PMC10366111; doi:10.1038/s41467-023-40177-1)
Supplement: Supplementary file 5 — Source Data [file 41467_2023_40177_MOESM5_ESM.xlsx]

## Sheet: Fig.5
Figure 5a
M‘	M	GOHOH	η
Fe	Ti	-1.24093	3.23263
Fe	V	-1.76672	3.03299
Fe	Cr	-1.12267	1.6979
Fe	Mn	-0.503638	1.56002
Fe	Fe	-0.407499	1.94864
Fe	Co	1.01111	0.664633
Fe	Ni	0.897877	1.50029
Fe	Cu	0.516337	1.22822
Fe	Zr	-1.26683	2.61212
Fe	Nb	-1.5984	2.96843
Fe	Mo	-1.4535	2.39724
Fe	Ru	0.247621	1.68308
Fe	Rh	0.84466	0.63939
Fe	Pd	0.39349	1.22652
Fe	Ag	0.381523	0.95139
Fe	Hf	-1.62313	3.05729
Fe	Ta	-1.98912	2.50037
Fe	W	-1.89961	2.66625
Fe	Re	-0.142149	1.82363
Fe	Os	0.207793	1.99359
Fe	Ir	1.04058	0.729625
Fe	Pt	0.582263	1.12794
Fe	Au	1.1954	0.622998
Co	Ti	-0.860744	3.24405
Co	V	-1.1434	2.94601
Co	Cr	-0.486241	1.62454
Co	Mn	-0.104025	1.4138
Co	Co	0.939818	0.731642
Co	Ni	1.34406	0.709852
Co	Cu	1.89469	0.30986
Co	Zr	-0.911288	2.12652
Co	Nb	-1.02966	1.98086
Co	Mo	-1.1922	2.51339
Co	Ru	0.143024	1.26251
Co	Rh	1.05998	0.645531
Co	Pd	1.56141	0.217652
Co	Ag	1.0583	0.450985
Co	Hf	-1.3001	2.36534
Co	Ta	-1.42867	3.4355
Co	W	-1.47587	2.79012
Co	Re	-0.855553	2.54626
Co	Os	-0.0858972	1.88098
Co	Ir	1.04365	0.774105
Co	Pt	1.72868	0.547376
Co	Au	2.5359	0.646032
Ni	Ti	-0.646702	2.03743
Ni	V	-0.779228	1.81183
Ni	Cr	-0.197071	1.65214
Ni	Mn	0.491359	1.60405
Ni	Ni	2.39974	0.391398
Ni	Cu	1.85907	0.25313
Ni	Zr	-0.836725	1.93926
Ni	Nb	-1.76854	2.17206
Ni	Mo	-1.51843	2.48456
Ni	Ru	0.0503518	1.15916
Ni	Rh	1.55764	0.628232
Ni	Pd	2.1738	0.0615479
Ni	Ag	1.43961	0.577817
Ni	Hf	-0.978302	2.02265
Ni	Ta	-2.40673	2.78703
Ni	W	-2.2443	3.21521
Ni	Re	-1.47586	2.30211
Ni	Os	-0.445012	1.53244
Ni	Ir	1.32849	0.82034
Ni	Pt	2.35146	0.137185
Ni	Au	2.37429	0.163971
Cu	Ti	-1.00247	2.06646
Cu	V	-0.949607	2.18384
Cu	Cr	0.0261618	1.13782
Cu	Mn	0.0736728	1.63971
Cu	Cu	2.40935	0.246754
Cu	Zr	-1.26531	2.08704
Cu	Nb	-1.75765	3.31934
Cu	Mo	-1.84107	2.62363
Cu	Ru	0.218751	0.855425
Cu	Rh	1.96128	0.400193
Cu	Pd	2.27149	0.0741988
Cu	Ag	1.96261	0.414014
Cu	Hf	-1.61886	1.87969
Cu	Ta	-2.3847	3.63761
Cu	W	-2.73299	3.25439
Cu	Re	-1.64192	2.70936
Cu	Os	-0.244968	1.42282
Cu	Ir	1.54009	0.554226
Cu	Pt	2.4242	0.0792638
Cu	Au	2.57561	0.636775

## Sheet: Fig.4
			Figure 4a	Figure 4b	Figure S10
M‘	M	ΔGOH	ΔGOHOH	ΔGOH-O	ΔGO2
Fe	Ti	-0.597903	-1.24093	-1.61234	2.85029
Fe	V	-0.926324	-1.76672	-1.63216	2.63083
Fe	Cr	-1.05318	-1.12267	-0.901944	1.9921
Fe	Mn	-0.697353	-0.503638	-0.345477	2.44454
Fe	Fe	-0.589254	-0.407499	-0.344327	2.83431
Fe	Co	0.151622	1.01111	1.56508	3.45971
Fe	Ni	0.166513	1.5283	0.956508	3.6868
Fe	Cu	-0.0866291	1.39939	1.10046	3.55868
Fe	Zr	-0.583404	-1.26683	-1.71021	2.13191
Fe	Nb	-0.548265	-1.5984	-1.8199	2.37853
Fe	Mo	-0.395353	-1.4535	-1.5314	2.09585
Fe	Ru	-0.196604	0.247621	0.310522	3.2236
Fe	Rh	0.236059	1.42988	1.61059	3.47998
Fe	Pd	-0.512435	1.18325	0.641042	3.09756
Fe	Ag	-0.433367	0.381523	1.00586	3.18725
Fe	Hf	-0.791659	-1.62313	-1.99225	2.29504
Fe	Ta	-0.76173	-1.98912	-2.36563	1.18963
Fe	W	-0.430894	-1.89961	-2.08429	1.02375
Fe	Re	-0.534677	-0.875227	-0.812512	2.24111
Fe	Os	-0.181828	0.207793	-0.0276384	3.19596
Fe	Ir	0.358595	1.22372	1.51327	3.4729
Fe	Pt	-0.0108441	1.31774	0.763305	3.12125
Fe	Au	0.644933	1.9389	1.60937	3.46237
Co	Ti	-0.42606	-0.860744	-1.29746	3.1766
Co	V	-0.673683	-1.1434	-1.2481	2.92791
Co	Cr	-0.714188	-0.486241	-0.392061	2.46248
Co	Mn	-0.292598	-0.104025	0.231666	2.87547
Co	Co	-0.109554	0.939818	1.4664	3.42804
Co	Ni	0.467921	1.72861	1.88541	3.82526
Co	Cu	0.481448	1.89469	2.50099	4.04085
Co	Zr	-0.443847	-0.911288	-1.29617	2.06035
Co	Nb	0.0624329	-1.02966	-1.36781	1.84305
Co	Mo	-0.548678	-1.1922	-1.26093	2.48245
Co	Ru	-0.129337	0.143024	0.480874	2.97338
Co	Rh	-0.0632521	1.05998	1.65416	3.52969
Co	Pd	0.545099	1.7387	2.51654	3.9642
Co	Ag	0.33938	1.34454	2.39887	4.07985
Co	Hf	-0.649652	-1.3001	-1.55375	2.04159
Co	Ta	-0.195535	-1.42867	-1.75375	2.91175
Co	W	-1.54848	-1.47587	-1.75583	0.89988
Co	Re	-0.878389	-0.855553	-0.925136	2.85112
Co	Os	-0.30712	-0.0858972	-0.107269	3.00371
Co	Ir	-0.0648161	1.04365	1.4227	3.42681
Co	Pt	0.671787	1.8439	2.25787	4.03525
Co	Au	0.659865	2.46225	2.90357	4.11307
Ni	Ti	0.150471	-0.646702	-0.887077	2.38035
Ni	V	-0.194485	-0.779228	-0.851805	1.87817
Ni	Cr	-0.247951	-0.197071	0.0839136	2.96606
Ni	Mn	0.00967689	0.491359	0.798617	3.63267
Ni	Ni	1.12433	2.39974	3.03036	4.65176
Ni	Cu	0.936909	2.28636	3.3422	4.63709
Ni	Zr	0.147099	-0.58671	-0.770895	2.39836
Ni	Nb	0.155271	-1.76854	-1.62955	1.51794
Ni	Mo	-1.47417	-1.51843	-1.47148	1.20544
Ni	Ru	-0.235289	0.0503518	0.842347	3.23151
Ni	Rh	0.51954	1.70966	2.2873	4.14553
Ni	Pd	1.29155	2.51624	3.27745	4.53497
Ni	Ag	0.640946	2.0698	3.24743	4.21661
Ni	Hf	-0.106816	-0.978302	-0.989203	2.26344
Ni	Ta	-0.103018	-2.40673	-2.16776	0.902974
Ni	W	-1.97303	-2.2443	-2.33456	0.47479
Ni	Re	-1.28798	-1.47586	-1.10364	2.42847
Ni	Os	-0.38614	-0.445012	0.283749	3.04619
Ni	Ir	0.47809	1.32849	2.09335	4.14369
Ni	Pt	1.33597	2.59815	3.29506	4.66224
Ni	Au	1.31691	2.95251	3.76826	4.74604
Cu	Ti	-0.0676231	-1.00247	-1.07327	2.22319
Cu	V	-1.00128	-0.949607	-0.855375	2.55847
Cu	Cr	-0.301029	0.0261618	0.430082	2.7979
Cu	Mn	-0.307352	0.0736728	0.707865	3.57757
Cu	Cu	0.932598	2.40935	3.75331	4.73984
Cu	Zr	-0.21346	-1.26531	-0.918305	2.39873
Cu	Nb	-1.12951	-1.75765	-1.9956	2.55375
Cu	Mo	-0.564368	-1.84107	-1.74363	2.11001
Cu	Ru	-0.0335071	0.218751	1.15671	3.24214
Cu	Rh	0.908033	1.96128	2.83698	4.46717
Cu	Pd	1.16727	2.27149	3.52075	4.82495
Cu	Ag	0.681107	2.19876	3.60662	4.71614
Cu	Hf	-0.415458	-1.61886	-1.13062	1.97906
Cu	Ta	-1.46657	-2.3847	-2.65641	2.2112
Cu	W	-1.85294	-2.73299	-2.83865	1.64574
Cu	Re	-1.15329	-1.64192	-1.18467	0.980635
Cu	Os	-0.227301	-0.244968	0.487498	3.14031
Cu	Ir	0.809898	1.54009	2.68128	4.46551
Cu	Pt	1.2154	2.4242	3.46551	4.77478
Cu	Au	1.04726	2.23916	3.16541	5.03219
